# Supplementary material for: Towards machine-learning-based on-the-fly analysis of neutron reflectometry
Source: J Appl Crystallogr. 2026 May 14;59(Pt 3):765–73. doi: 10.1107/S1600576726002657 (PMC13224789; doi:10.1107/S1600576726002657)
Supplement: Supplementary file 2 [file j-59-00765-sup2.txt]

# # ORSO reflectivity data file | 1.2 standard | YAML encoding | https://www.reflectometry.org/
# data_source:
#   owner:
#     name: Anthony Higgins
#     affiliation: Swansea University
#   experiment:
#     title: Thermal Reversibility and Equilibration in Non-Fullerene Acceptor (NFA)/Polymer Mixtures
#     instrument: D17
#     start_date: 2025-09-11
#     probe: neutron
#     facility: ILL
#     proposalID: 9-11-2246
#     doi: 10.5291/ILL-DATA.9-11-2246
#   sample:
#     name: OA113
#     category: solid
#     environment:
#     - air
#     sample_parameters:
#       temperature: 
#         magnitude: 164.06
#         unit: C
#     model:
#       stack: air | Layer2 | Layer1 | Substrate
#       layers:
#         Layer2:
#           thickness: 73.16
#           roughness: 1.0
#           material:
#             sld: 1.73e-6
#         Layer1:
#           thickness: 28.61
#           roughness: 3.51
#           material:
#             sld: 3.78e-6
#         Substrate:
#           roughness: 0.48
#           material:
#             sld: 2.07e-6
#       globals:
#         length_unit: nm
#         sld_unit: 1/angstrom^2
#       reference: ORSO model language | 1.0
#       comment: The following Values are the polished predictions,The predicted Values,
#         the prior bounds, and the uncertainties of the polished values are stored
#         in the reflectorch_model user_data field of the predicted dataset.
#   measurement:
#     instrument_settings:
#       incident_angle:
# 	  range:
#	    individual_magnitudes: [0.8, 3.0]
#       wavelength: 
#	  range:
#	    min: 4.0
#	    max: 30.0
#       polarization: unpolarized
#       configuration: TOF
#     data_files:
#     - file: '115702'
#       timestamp: 2025-09-14T02:54:07
#     - file: '115703'
#       timestamp: 2025-09-14T03:02:30
# reduction:
#   software: 
#     name: Mantid
#     version: MANTID6.13.20250828.1542+ill
# data_set: experimental data (stitched)
# columns:
#      - name:               Qz
#        unit:               1/angstrom 
#        physical_quantity:  wavevector_transfer
#      - name:               R
#        physical_quantity:  reflectivity
#      - error_of:           R
#        error_type:         * uncertainty                  
#        value_is:           * sigma   
#      - error_of:           Qz
#        error_type:         * resolution
#        value_is:           * FWHM
# # Qz (1/angstrom)    R                      sR                     sQz                   
6.1282590379423928e-03 6.6375031079642710e-01 2.5324558874023262e-01 1.0818304112632830e-04
6.1831468937949153e-03 2.4273868631430942e+00 1.6617376651085709e+00 1.0803616373189990e-04
6.2357210791455647e-03 4.1926817977684788e-01 3.2437937649743781e-01 1.0911084459312190e-04
6.2891969950736532e-03 8.9838310121054321e-01 2.7508539146289401e-01 1.1020726940757270e-04
6.3435980415639127e-03 8.7153516673157971e-01 1.9206722759024011e-01 1.1132610239537450e-04
6.3989484353130666e-03 9.3742521928539357e-01 2.0892133058299639e-01 1.1246803485461710e-04
6.4552732456750550e-03 7.6835716901735607e-01 2.1972585580537249e-01 1.1363378653898950e-04
6.5125984325215807e-03 1.5524984922588581e+00 4.3175388603896170e-01 1.1482410711932330e-04
6.5709508861380612e-03 8.3237952395428672e-01 1.9251895919838391e-01 1.1603977773500050e-04
6.6303584692838750e-03 1.0360622769581449e+00 1.7498489760258909e-01 1.1728161264166000e-04
6.6908500615550518e-03 1.1393931705775060e+00 1.6729032961568679e-01 1.1855046096215810e-04
6.7524556061978750e-03 8.3424989287582163e-01 1.3986312091194650e-01 1.1984720854831780e-04
6.8152061595327914e-03 8.5040512684289715e-01 1.4387014368828971e-01 1.2117277996162600e-04
6.8791339431600639e-03 9.2047837797598753e-01 1.6218339016092079e-01 1.2252814058172289e-04
6.9442723991315304e-03 1.1151033015772260e+00 1.7593282310021441e-01 1.2391429885228299e-04
7.0106562482869818e-03 9.0512213951114961e-01 1.3265753708127251e-01 1.2533230867470030e-04
7.0783215519689682e-03 1.0754838205954711e+00 1.4008236462389570e-01 1.2678327196090621e-04
7.1429416591460302e-03 9.3360204706308991e-01 1.2188698325955739e-01 1.2646723920594629e-04
7.2043398733108036e-03 8.0457022872818629e-01 1.0674088039744831e-01 1.2775164683233799e-04
7.2668027608226828e-03 7.3509773312284732e-01 9.9044385824515649e-02 1.2906249955715521e-04
7.3303582569609182e-03 1.0144402532549399e+00 1.3931016194724821e-01 1.3040061729288220e-04
7.3950352829355286e-03 9.9458036147024642e-01 1.2812889363173791e-01 1.3176685381534699e-04
7.4608637897708536e-03 8.2192744491842917e-01 1.0718986237188299e-01 1.3316209850713559e-04
7.5278748045540661e-03 9.1414766162681516e-01 1.0491637081581540e-01 1.3458727820839369e-04
7.5961004791987004e-03 1.0181219869182869e+00 1.0558892722950350e-01 1.3604335918271639e-04
7.6655741418841976e-03 9.8428637492530802e-01 9.6891342884601578e-02 1.3753134920645320e-04
7.7363303513444184e-03 8.7075494880709892e-01 8.6156863907993833e-02 1.3905229979044740e-04
7.8084049541908684e-03 9.7573614004954512e-01 8.7491287369004425e-02 1.4060730854397810e-04
7.8818351454704814e-03 8.2234529952066548e-01 8.1163081023890818e-02 1.4219752169149341e-04
7.9566595326728412e-03 8.6317013377515572e-01 8.1691095581410245e-02 1.4382413675363169e-04
8.0329182034183568e-03 8.4619749046988801e-01 7.8738603827542650e-02 1.4548840540500141e-04
8.1106527970766715e-03 1.1104289170117001e+00 8.9897966358846587e-02 1.4719163652228751e-04
8.1899065805842008e-03 9.6591438749578695e-01 7.7210892146845969e-02 1.4893519943742241e-04
8.2707245287508505e-03 9.5781272655654537e-01 7.1067886361077137e-02 1.5072052741187659e-04
8.3531534093691136e-03 1.0668374466294159e+00 7.2694082846018304e-02 1.5254912134955289e-04
8.4372418734639919e-03 9.0279239439977088e-01 6.5143832776453997e-02 1.5442255376734430e-04
8.5168348030898837e-03 1.0099837850471740e+00 7.3446793527708915e-02 1.5381174704585821e-04
8.5916678660200325e-03 1.0009562524124529e+00 7.4446149328899522e-02 1.5543299398668200e-04
8.6678276346737540e-03 9.8366363907171517e-01 7.2870142932041790e-02 1.5708872363142989e-04
8.7453497063412280e-03 9.7672497392144086e-01 6.8504407696083638e-02 1.5878003629158800e-04
8.8242709633117589e-03 9.3877497122108211e-01 6.4482274987731111e-02 1.6050807892677271e-04
8.9046296313849624e-03 9.4943516045841747e-01 6.1176406109214140e-02 1.6227404760582419e-04
8.9864653416085009e-03 9.2000838054731837e-01 5.7950966617173659e-02 1.6407919012309649e-04
9.0698191954517796e-03 9.4879933987491571e-01 5.7313895981421260e-02 1.6592480878132191e-04
9.1547338336408750e-03 1.0517906032880491e+00 6.0979375527981432e-02 1.6781226335339320e-04
9.2412535088968861e-03 9.1791263256428124e-01 5.4045961581808598e-02 1.6974297423644370e-04
9.3294241628384105e-03 8.7573980684494424e-01 5.2945459974940288e-02 1.7171842581274220e-04
9.4192935073289571e-03 9.1062563444537725e-01 5.2143198301001052e-02 1.7374017003318409e-04
9.5109111105719409e-03 9.2667412703796093e-01 4.9171604210785202e-02 1.7580983024051449e-04
9.6043284882797227e-03 9.4462682786646668e-01 4.8461250363591411e-02 1.7792910525094941e-04
9.6995992002689869e-03 9.8023543615674213e-01 4.7576003336024367e-02 1.8009977371449200e-04
9.7967789528630913e-03 9.7578023320097385e-01 4.5466647325247730e-02 1.8232369877608839e-04
9.8959257075127410e-03 9.5978884567367639e-01 4.4558443419518021e-02 1.8460283306174350e-04
9.9970997960801000e-03 9.8557060961786080e-01 4.4656387957469713e-02 1.8693922401596190e-04
1.0100364043268089e-02 9.5436054814749050e-01 4.2261595815208081e-02 1.8933501961927951e-04
1.0205783896717020e-02 8.8470775662289836e-01 3.9375792468707468e-02 1.9179247451737839e-04
1.0313427565334590e-02 9.0779388178115161e-01 3.7762891378887449e-02 1.9431395659622069e-04
1.0423366166473731e-02 9.0894453142060705e-01 3.6946043004380237e-02 1.9690195404095209e-04
1.0526191492506640e-02 7.8003781796042204e-01 3.5750899417201110e-02 1.9576687204970439e-04
1.0621473933878779e-02 8.7537249831699859e-01 3.7686681795964780e-02 1.9794008737714419e-04
1.0718497127043029e-02 8.0001939711569825e-01 3.4794600216778673e-02 2.0016164557925550e-04
1.0817309215845670e-02 6.7826465484239529e-01 3.1343325543224221e-02 2.0243315140063120e-04
1.0917960136013980e-02 6.3669467741285579e-01 2.9455276579789601e-02 2.0475628010417960e-04
1.1020501699305570e-02 6.2680700077911844e-01 2.8318159578991160e-02 2.0713278131857780e-04
1.1124987682444919e-02 5.5324275012481605e-01 2.5903494011685211e-02 2.0956448313627749e-04
1.1231473921167820e-02 5.0734367745831765e-01 2.3613359612266280e-02 2.1205329648104170e-04
1.1340018409719240e-02 4.3211113532985168e-01 2.1293226951020639e-02 2.1460121976561909e-04
1.1450681406177270e-02 4.4661138229448177e-01 2.1337634364512349e-02 2.1721034386195759e-04
1.1563525544004910e-02 4.2717748888649643e-01 2.0143597481558001e-02 2.1988285740833879e-04
1.1678615950263850e-02 4.3169917630138888e-01 1.9722926015429271e-02 2.2262105247997519e-04
1.1796020370958799e-02 4.3808193512627192e-01 1.9476856205855930e-02 2.2542733065201989e-04
1.1915809304019490e-02 4.3942841383222869e-01 1.8711809533434889e-02 2.2830420948653080e-04
1.2038056140468781e-02 4.5702179597263759e-01 1.8595493280030091e-02 2.3125432947786770e-04
1.2162837314370879e-02 4.7004600054909618e-01 1.8267097935821451e-02 2.3428046149416560e-04
1.2290232462203491e-02 5.0459413933313391e-01 1.8593355339586611e-02 2.3738551475607170e-04
1.2420324592352150e-02 4.7366308745643471e-01 1.7501771304215940e-02 2.4057254539783390e-04
1.2553200265484879e-02 4.6897836359840261e-01 1.7045015822015369e-02 2.4384476566014491e-04
1.2688949786630771e-02 4.5918613965388111e-01 1.6148444782020419e-02 2.4720555376891659e-04
1.2827667409858251e-02 4.8364896331974738e-01 1.6156000823360259e-02 2.5065846455949332e-04
1.2969451556527850e-02 4.7786996779101909e-01 1.5555885494974629e-02 2.5420724091166480e-04
1.3114405048181701e-02 4.7336943474109111e-01 1.5069667925909880e-02 2.5785582606740602e-04
1.3262635355227689e-02 4.5497423683499882e-01 1.4297039310283520e-02 2.6160837691055141e-04
1.3414254862682610e-02 4.3018269716499408e-01 1.3467021275945080e-02 2.6546927829571769e-04
1.3569381154354951e-02 4.1130637990489399e-01 1.2758297074012871e-02 2.6944315852282921e-04
1.3728137316977930e-02 4.0859797867908187e-01 1.2358431262320649e-02 2.7353490606372343e-04
1.3874169634563720e-02 3.5884373058447899e-01 1.2502022715842940e-02 2.7133501231589341e-04
1.4006661417335109e-02 3.7663355881648752e-01 1.2555070903660001e-02 2.7463087646942941e-04
1.4141708088334070e-02 3.4205290869954308e-01 1.1759529238202370e-02 2.7800600367154378e-04
1.4279384267970841e-02 3.4374512728987511e-01 1.1522379834209130e-02 2.8146321400038661e-04
1.4419767511160860e-02 2.8932572705491300e-01 1.0089534688564980e-02 2.8500545961442829e-04
1.4562938453010510e-02 2.5819881880102791e-01 9.3421275827692100e-03 2.8863583240696039e-04
1.4708980963269140e-02 2.3977610941017241e-01 8.7687862076403951e-03 2.9235757218908109e-04
1.4857982310169189e-02 2.1814883138061311e-01 8.1057350909686243e-03 2.9617407544357561e-04
1.5010033334326749e-02 1.9784029415977239e-01 7.5539978355222042e-03 3.0008890469592739e-04
1.5165228633430920e-02 1.5469991019572349e-01 6.4647136983157242e-03 3.0410579855300230e-04
1.5323666758510900e-02 1.4539617794275550e-01 6.0979575924447870e-03 3.0822868246466900e-04
1.5485450422636561e-02 1.1709899122372630e-01 5.2812244924419268e-03 3.1246168026880297e-04
1.5650686722981300e-02 1.0519101109088110e-01 4.8935231171877763e-03 3.1680912658594559e-04
1.5819487377255911e-02 9.4328046128181922e-02 4.5464597253459483e-03 3.2127558013620632e-04
1.5991968975610529e-02 8.3239604365013029e-02 4.1487808721762899e-03 3.2586583805816897e-04
1.6168253249198249e-02 7.3933284466494553e-02 3.8150893829062430e-03 3.3058495131733212e-04
1.6348467356700421e-02 6.4130304369778124e-02 3.4359820743730110e-03 3.3543824130041408e-04
1.6532744190231079e-02 6.7025874221354032e-02 3.4300600844912408e-03 3.4043131770154393e-04
1.6721222702166940e-02 6.0374097716013479e-02 3.1884696556538192e-03 3.4557009781715738e-04
1.6914048254592390e-02 6.8748729721620466e-02 3.2921159583629892e-03 3.5086082737852782e-04
1.7111372993206479e-02 6.1660218518733677e-02 3.0379610612129120e-03 3.5631010306424392e-04
1.7313356247713071e-02 6.9229380594862083e-02 3.1041203923334649e-03 3.6192489685009100e-04
1.7520164960908999e-02 6.9330223186642878e-02 3.0369625494544149e-03 3.6771258237053522e-04
1.7731974148898901e-02 7.3309469236016334e-02 3.0437814097252860e-03 3.7368096348492779e-04
1.7948967395103200e-02 7.0497969516084724e-02 2.9017443826653091e-03 3.7983830526268993e-04
1.8171337380990370e-02 7.5799264801672747e-02 2.9225813543744738e-03 3.8619336762555528e-04
1.8399286456758330e-02 6.8462039571806743e-02 2.7105348391051661e-03 3.9275544191161039e-04
1.8633027255517919e-02 6.4390794958598965e-02 2.5525899405448400e-03 3.9953439065612740e-04
1.8872783354897001e-02 6.0463969521343988e-02 2.3960996552085988e-03 4.0654069091811330e-04
1.9118789990392609e-02 6.0243144697538158e-02 2.3232896946452529e-03 4.1378548151994009e-04
1.9371294825255510e-02 5.0539580975663863e-02 2.0716225719981350e-03 4.2128061461095171e-04
1.9630558782204231e-02 4.3215442366602012e-02 1.8576190699720490e-03 4.2903871201517351e-04
1.9896856942840178e-02 4.0303384642950392e-02 1.7384289678058040e-03 4.3707322687928652e-04
2.0170479521281981e-02 2.8911360897488979e-02 1.4311960933794689e-03 4.4539851120062199e-04
2.0451732919263711e-02 2.0308007959169979e-02 1.1646754919775711e-03 4.5402988988745582e-04
2.0704192940353031e-02 1.7608742815521359e-02 1.2227033323574600e-03 4.4928131700547520e-04
2.0925731260999961e-02 1.1914326079099260e-02 9.8025872697704314e-04 4.5582923169602021e-04
2.1152061910883650e-02 8.8562905711715035e-03 8.2640453813756845e-04 4.6256129289355382e-04
2.1383342094119340e-02 6.5887821479682250e-03 6.9882710966356865e-04 4.6948504059255401e-04
2.1619735966669731e-02 3.7533670308672758e-03 5.1566235029698560e-04 4.7660841748058802e-04
2.1861415024924651e-02 2.1578689254770330e-03 3.8147789220353519e-04 4.8393979542040577e-04
2.2108558520639879e-02 1.4214855995735910e-03 3.0308727236710061e-04 4.9148800400216415e-04
2.2361353904344791e-02 1.0560492139172200e-03 2.7081634274820032e-04 4.9926236135360989e-04
2.2619997299524339e-02 1.1252755054885100e-03 2.5821404002261618e-04 5.0727270741549675e-04
2.2884694010095980e-02 1.1230607161321481e-03 2.5726768850595992e-04 5.1552943991121491e-04
2.3155659063941781e-02 1.7126260749857460e-03 3.0282648783827842e-04 5.2404355326389506e-04
2.3433117795519869e-02 2.1041761033457639e-03 3.2868097226787778e-04 5.3282668074138343e-04
2.3717306470873060e-02 3.0144731124639320e-03 3.8921380228588428e-04 5.4189114013999539e-04
2.4008472958678730e-02 3.4904907098538729e-03 4.0860286867080948e-04 5.5124998335204386e-04
2.4306877451345622e-02 3.0457851919858691e-03 3.6946987770138183e-04 5.6091705020062845e-04
2.4612793240567490e-02 2.8412905631554890e-03 3.5487850438982341e-04 5.7090702696833517e-04
2.4926507552192431e-02 2.8038391321210578e-03 3.3761827653645398e-04 5.8123551009524939e-04
2.5248322445769279e-02 1.9691550082126669e-03 2.7846873831741407e-04 5.9191907557664715e-04
2.5578555784693081e-02 1.6101661787010369e-03 2.4823484839087557e-04 6.0297535465289197e-04
2.5917542283499670e-02 1.1426073130271089e-03 2.0484912688090539e-04 6.1442311645442511e-04
2.6265634639563541e-02 5.2900605696593430e-04 1.3226008252560111e-04 6.2628235834454136e-04
2.6623204757242828e-02 8.1712342679556276e-04 1.6024572744938631e-04 6.3857440479323793e-04
2.6769828415006011e-02 3.8006144118331320e-04 1.8443737943790031e-04 6.6868190491847833e-04
2.6990645073403940e-02 7.4395556917490591e-04 1.5176024401668251e-04 6.5132201571854362e-04
2.7110180348444701e-02 1.5249398073040410e-03 4.9772373864446541e-04 6.8105213505926881e-04
2.7368369994258349e-02 6.8323281569927492e-04 1.4516938973787300e-04 6.6454950534920222e-04
2.7459298333039620e-02 1.3173297362584100e-03 3.5717895399715849e-04 6.9385293549818013e-04
2.7756817454571869e-02 1.5871596234813710e-03 2.0665575228932329e-04 6.7828287279671944e-04
2.7817525457523071e-02 2.0819348445416629e-03 4.0472573271560232e-04 7.0710581411717903e-04
2.8156450611581289e-02 1.9479799165440610e-03 2.2495577737120811e-04 6.9254994567813409e-04
2.8185222951460750e-02 1.5699235818385380e-03 2.9652231621221962e-04 7.2083366997029597e-04
2.8562771400328639e-02 2.6581231773876832e-03 4.6058508794922029e-04 7.3506090374325899e-04
2.8567759687394410e-02 1.9372911674562811e-03 2.1935676128021861e-04 7.0738053830666852e-04
2.8950572059580841e-02 2.8466168333521492e-03 4.4851563709847171e-04 7.4981353863174457e-04
2.8991263975284079e-02 2.4414164818246831e-03 2.3832352787612560e-04 7.2280662616907470e-04
2.9328776269772171e-02 2.0685793300032362e-03 3.6004013652788172e-04 7.5660211245497761e-04
2.9427514027141700e-02 2.8800250343954921e-03 2.5558983864480488e-04 7.3886253864059411e-04
2.9696388693934220e-02 1.6218312070744860e-03 2.7352854805207729e-04 7.7060152099259183e-04
2.9877094041466840e-02 2.2405101606500851e-03 2.1867562947389059e-04 7.5558517215580548e-04
3.0073333668012771e-02 1.9852393170634260e-03 2.8190481181208899e-04 7.8508416845054130e-04
3.0340624473674211e-02 2.0001144258350121e-03 2.0207945268559539e-04 7.7301422636249443e-04
3.0459971153330080e-02 2.0559875948017699e-03 3.0855350997604863e-04 8.0007390180944558e-04
3.0818764893246361e-02 1.3265692035468819e-03 1.6089105196276751e-04 7.9119246614306471e-04
3.0856679864445399e-02 1.5913998093348130e-03 2.4398651900092309e-04 8.1559608918037492e-04
3.1263858506545297e-02 7.9420436994012743e-04 1.5271606902994811e-04 8.3167773881064326e-04
3.1312217115402538e-02 7.8557557317622561e-04 1.2407864542011120e-04 8.1016601280257028e-04
3.1681927112121561e-02 5.9612121600333817e-04 1.3296124306139641e-04 8.4834762914451898e-04
3.1821728638556833e-02 5.5650686037217228e-04 1.0312443935637620e-04 8.2998466820436302e-04
3.2111328486357192e-02 3.0732912667074129e-04 9.6918759595524063e-05 8.6563645113133338e-04
3.2348096422977757e-02 2.9438240064759771e-04 7.1389263651606153e-05 8.5070227619584576e-04
3.2552529771676823e-02 3.3896999997872569e-04 9.1711448356603814e-05 8.8357696412035046e-04
3.2892171050827569e-02 4.8480415353190028e-04 9.1567211777636469e-05 8.7237712632267489e-04
3.3006024143083533e-02 6.2383178322231950e-04 1.0876791317179630e-04 9.0220416684925792e-04
3.3454861313258720e-02 9.5744208724556719e-04 1.2675727608999100e-04 8.9507240559772924e-04
3.3472332647217218e-02 8.3443084080091353e-04 1.2231165544274099e-04 9.2155548522384158e-04
3.3952006199553401e-02 1.2889573136779710e-03 1.5492121771813820e-04 9.4167097880490619e-04
3.4037139276606808e-02 1.5280957853019720e-03 1.5597652618778491e-04 9.1885670499253691e-04
3.4445627755838058e-02 1.7971230229496340e-03 1.9206987473959969e-04 9.6259356816822154e-04
3.4640045887094760e-02 2.0445639936202192e-03 1.7599520319288331e-04 9.4380458837997562e-04
3.4953814675754480e-02 1.4644809376956540e-03 1.5255259715017151e-04 9.8436928559000273e-04
3.5264697182036217e-02 1.8412259341934430e-03 1.6671569826974699e-04 9.6999723290922500e-04
3.5477221298974009e-02 1.8149893153100050e-03 1.6054348836828410e-04 1.0070475518400670e-03
3.5912291185516462e-02 1.8943495296432961e-03 1.7014277884969689e-04 9.9752315127604328e-04
3.6016541756193302e-02 1.5302761185335551e-03 1.4130844550737289e-04 1.0306814822441800e-03
3.6541023796831447e-02 1.2738698610127990e-03 1.2400699764159341e-04 1.0421704397445180e-03
3.6584115578201883e-02 9.8950796771988614e-04 1.2180786782551370e-04 1.0264790081107140e-03
3.7048946954929482e-02 1.1175669131462660e-03 1.1210491002718530e-04 1.0645218887922021e-03
3.7281556244605239e-02 7.6229596892568477e-04 1.0781385052470190e-04 1.0569705448004970e-03
3.7571189743316961e-02 6.8259990801234900e-04 7.9728359656685178e-05 1.0877468796441040e-03
3.8006106817202991e-02 4.7669011102694978e-04 8.5616408912396323e-05 1.0891136295650911e-03
3.8108366390500838e-02 4.1456961460072718e-04 6.0272470875749791e-05 1.1118937714625020e-03
3.8661126764283189e-02 1.1960959055510049e-04 3.3286805206421958e-05 1.1370143731240601e-03
3.8759379355736492e-02 8.2025373823777138e-05 4.0155267252808172e-05 1.1230354526010680e-03
3.9230158994724547e-02 1.1664619120898560e-04 3.0675035424828429e-05 1.1631642449084390e-03
3.9543116322412912e-02 3.4115749756312230e-04 7.8279496273005086e-05 1.1588758897149629e-03
3.9816192332224887e-02 1.8547575658080259e-04 3.6105088651727853e-05 1.1904030315362101e-03
4.0359204040262830e-02 3.0595776494026801e-04 7.2120595111185314e-05 1.1967890622125209e-03
4.0420000265683612e-02 2.5601240196237540e-04 3.9703755844488983e-05 1.2187948303433881e-03
4.1042403928775353e-02 4.2178510050529868e-04 4.7128574122015933e-05 1.2484085989033110e-03
4.1209687853489427e-02 3.3948909579232709e-04 7.4079098628215722e-05 1.2369451260762299e-03
4.1684275825886720e-02 4.8730425917625482e-04 4.9888222234518867e-05 1.2793186070116369e-03
4.2096789246341318e-02 5.1514880980659569e-04 9.1036967286562914e-05 1.2795323298618511e-03
4.2346543913269259e-02 4.5233947062918651e-04 4.6183543709633917e-05 1.3116049386514320e-03
4.2864796109629497e-02 1.8358187350574109e-04 6.8831984960415982e-05 1.2713158588325230e-03
4.3030196075556110e-02 2.8659762796558500e-04 3.3506425122940771e-05 1.3453540503692240e-03
4.3500448819724147e-02 9.0380815854585372e-05 5.5328784003605210e-05 1.3011019485635071e-03
4.3736285043061783e-02 1.4231943495130489e-04 2.2779743334835942e-05 1.3806593934405679e-03
4.4155238352339470e-02 6.7530760934110277e-05 3.8988131219476318e-05 1.3321412933928200e-03
4.4465933801346287e-02 7.6721238765000338e-05 1.6343612160547370e-05 1.4176221083087919e-03
4.4830042134048419e-02 7.2748371687196526e-05 4.2001603522157841e-05 1.3645083096193019e-03
4.5220341551514408e-02 8.6730001665553944e-05 1.7043369062941140e-05 1.4563518010732440e-03
4.5349160357650811e-02 2.5634915261954667e-04 1.1468959722900549e-04 1.3774942525238041e-03
4.6000790287794177e-02 1.7094881882596819e-04 2.1337953071736982e-05 1.4969674133187580e-03
4.6808652068290588e-02 2.6598910264409651e-04 2.4999708379968181e-05 1.5395981983591950e-03
4.7645397065664993e-02 1.8880400676717950e-04 2.0251931750224430e-05 1.5843848190672141e-03
4.8457165513194421e-02 1.5644518543603760e-04 1.8462032755414972e-05 1.6085937964881180e-03
4.9240473012636933e-02 7.5044222793716115e-05 1.2416696360778131e-05 1.6509331780447489e-03
5.0049521453994529e-02 5.6042672743206808e-05 1.0412156064101651e-05 1.6952417013124869e-03
5.0885600907907377e-02 5.4616890833287169e-05 9.6661710235223232e-06 1.7416478531060041e-03
5.1750089118584822e-02 1.4269345747414610e-04 1.4910717775368890e-05 1.7902909009668651e-03
5.2644459080630063e-02 1.8584487630026361e-04 1.6103759329193921e-05 1.8413220029447101e-03
5.3570287415461028e-02 1.6311503151667710e-04 1.4550926467505520e-05 1.8949054533743430e-03
5.4529263647539579e-02 1.4607413795837459e-04 1.3037150122274950e-05 1.9512200840689021e-03
5.5523200495236499e-02 9.4162675486787162e-05 9.8445313593438838e-06 2.0104608435296900e-03
5.6554045308218490e-02 4.7419933202605158e-05 6.8542556123399729e-06 2.0728405805436239e-03
5.7623892803206622e-02 4.7038610562701227e-05 6.3613138792459678e-06 2.1385920630223329e-03
5.8734999273384228e-02 8.2533038264603702e-05 8.2116071086550642e-06 2.2079702682838600e-03
5.9889798474307553e-02 9.2187656464495343e-05 7.9449259147924177e-06 2.2812549873754938e-03
6.1090919421726141e-02 5.6931477469721022e-05 5.9974253152690431e-06 2.3587537937162350e-03
6.2341206375272122e-02 3.5841973399925901e-05 4.5614737244808278e-06 2.4408054355886822e-03
6.3643741327779724e-02 3.7978217320371667e-05 4.4823112974583406e-06 2.5277837231935702e-03
6.5001869374599258e-02 4.5379834404720123e-05 4.5785153890118010e-06 2.6201019945499612e-03
6.6419227402590292e-02 3.4144301813608323e-05 3.8650659501696844e-06 2.7182182610522849e-03
6.7899776616907728e-02 3.0615748408960243e-05 3.3680050776052121e-06 2.8226411537082491e-03
6.9447839518222754e-02 2.3714089705543741e-05 2.8724572180430348e-06 2.9339368159033829e-03
7.1068142057403305e-02 3.5978613455788839e-05 3.3203615634385560e-06 3.0527369191524619e-03
7.2765861833663098e-02 3.3507437765057727e-05 2.9713164740632252e-06 3.1797480162288889e-03
7.4546683371795916e-02 1.6537234720216992e-05 2.0731203322685359e-06 3.3157624932812300e-03
7.6279113529475015e-02 1.6058204054559051e-05 2.0848063494326691e-06 3.4052082727811148e-03
7.7952314953511639e-02 1.9341365392081551e-05 2.1374797121054149e-06 3.5360407516725912e-03
7.9700570130881110e-02 1.7048850735858642e-05 1.8959295640012820e-06 3.6753801841468191e-03
8.1529045119826768e-02 1.3543364165163271e-05 1.6302033623701691e-06 3.8239964962788970e-03
8.3443391251935464e-02 1.3169289723930540e-05 1.5583342876690050e-06 3.9827493802188718e-03
8.5449803485539710e-02 1.0273876477938360e-05 1.3008182697164531e-06 4.1526011973952717e-03
8.7555087387368682e-02 1.0492207497644089e-05 1.2589816218289601e-06 4.3346321030816697e-03
8.9766736268561353e-02 1.0305366767921100e-05 1.1789842643549970e-06 4.5300578409616654e-03
9.2093020317663629e-02 7.7699062363673829e-06 9.8727790923319947e-07 4.7402507609907553e-03
9.4543089965553620e-02 8.0719750717193062e-06 9.4180992566026052e-07 4.9667647463852134e-03
9.7127096206114982e-02 6.4128300925096158e-06 7.8197998304191734e-07 5.2113649043579692e-03
9.9856331209044039e-02 5.2193457326325536e-06 6.8166525445378459e-07 5.4760630914928998e-03
1.0274339333322310e-01 4.1184376831014227e-06 5.9597984295728861e-07 5.7631606235255704e-03
1.0580238162812231e-01 4.5999888983297162e-06 5.5765611320896802e-07 6.0752998813190821e-03
1.0904912616027020e-01 3.0365068690063840e-06 4.5985474371229100e-07 6.4155269981024830e-03
1.1250146210766020e-01 2.9853544008404790e-06 4.2989125823028042e-07 6.7873684363984497e-03
1.1617955764359560e-01 2.2910193645186320e-06 3.9001208062900408e-07 7.1949250905894583e-03
1.2010630834284590e-01 1.4556881698422310e-06 3.0521124637518719e-07 7.6429886588334703e-03
1.2430781440860220e-01 1.3873734278570219e-06 2.6920341001528962e-07 8.1371865241296939e-03
1.2881396174851731e-01 1.4518361143535900e-06 2.6757289452289628e-07 8.6841634239901849e-03
1.3365913426039011e-01 1.4846243151592779e-06 2.7510732710143291e-07 9.2918109968990609e-03
1.3888309324972831e-01 1.2185358903061050e-06 2.6241238106160792e-07 9.9695602031297827e-03
1.4453207160026230e-01 1.0372132073508289e-06 2.4827754404681120e-07 1.0728757121502079e-02
1.5066014648613729e-01 6.6058512263663452e-07 2.2987137817877949e-07 1.1583150468429171e-02
1.5733097703210289e-01 5.8737091593155575e-07 2.1088519475367280e-07 1.2549530515142520e-02
1.6462002538775439e-01 5.1253327926539817e-07 2.0485515976543621e-07 1.3648575675730889e-02
1.7261742577755321e-01 4.3184620473822351e-07 1.8827455608189931e-07 1.4905987728357170e-02
1.8143173339848420e-01 3.7816879218203333e-07 1.8139547236009539e-07 1.6354033979392300e-02
1.9032742211129910e-01 -8.4537056789742915e-11 1.3634913143883991e-07 1.7680153666207659e-02
1.9922005263719150e-01 -9.7295220336141033e-12 1.3152340988401849e-07 1.9257332825084902e-02
2.0898457736068610e-01 2.8778882022616142e-07 1.8567234976493999e-07 2.1064337932552139e-02
2.1975586850888529e-01 2.5424424504382482e-07 1.6866686773159740e-07 2.3148480298319011e-02
2.3169813605754550e-01 1.0075233011556670e-10 1.4480097103806889e-07 2.5569945337644919e-02
2.4501336600342349e-01 -6.1384056406886603e-08 1.5021377037306331e-07 2.8406245074757981e-02
2.5995284990420220e-01 5.5500613026456786e-07 2.4039672305510519e-07 3.1758578626411481e-02
2.7683321332431438e-01 -1.5680665179681301e-07 2.0757568637715371e-07 3.5761096449343228e-02
2.9605913468248107e-01 4.7713338117105191e-11 2.1080730602421171e-07 4.0594689754345117e-02
3.1815625791679319e-01 2.6690039180182122e-07 3.2707632911499718e-07 4.6508021657681718e-02 
# data_set: predicted data
# data_source: null
# reduction:
#   software:
#     name: reflectorch
#     version: 1.4.0
#     comment: https://huggingface.co/reflectorch-ILL/NR-2layers-basic-v1
#   creator:
#     name: Anne Rentzsch
#     affiliation: University of Tuebingen
# reflectorch_model:
#   Thickness L2:
#     predicted: 72.49
#     prior_min: 70.0
#     prior_max: 80.0
#     polished: 73.16
#     polished_uncertainty: 0.7e-1
#   Thickness L1:
#     predicted: 28.24
#     prior_min: 25.0
#     prior_max: 30.0
#     polished: 28.61
#     polished_uncertainty: 0.6e-1
#   Roughness L2:
#     predicted: 1.61
#     prior_min: 1.0
#     prior_max: 3.0
#     polished: 1.0
#     polished_uncertainty: 1.2e-1
#   Roughness L1:
#     predicted: 4.44
#     prior_min: 2.0
#     prior_max: 5.0
#     polished: 3.51
#     polished_uncertainty: 0.7e-1
#   Roughness sub:
#     predicted: 0.42
#     prior_min: 0.01e-1
#     prior_max: 5.0
#     polished: 0.48
#     polished_uncertainty: 1.3e-1
#   SLD L2:
#     predicted: 1.59e-6
#     prior_min: 1.4e-6
#     prior_max: 2.0e-6
#     polished: 1.73e-6
#     polished_uncertainty: 0.01e-6
#   SLD L1:
#     predicted: 3.84e-6
#     prior_min: 3.5e-6
#     prior_max: 4.0e-6
#     polished: 3.78e-6
#     polished_uncertainty: 0.01e-6
#   SLD sub:
#     predicted: 2.07e-6
#     prior_min: 2.07e-6
#     prior_max: 2.07e-6
#     polished: 2.07e-6
#     polished_uncertainty: 0.022e-6
#   r_scale:
#     predicted: 0.91
#     prior_min: 0.91
#     prior_max: 1.1
#     polished: 0.93
#     polished_uncertainty: 0.01
#   log10_background:
#     predicted: -6.87
#     prior_min: -7.0
#     prior_max: -4.3
#     polished: -6.63
#     polished_uncertainty: 0.17
# comment: reflectorch prediction. polished values with uncertainties, and prior bounds
#   used during inference. The data points in predicted data is the curve simulated
#   on the basis of the predicted parameters.
# # Qz (1/angstrom)    R                      sR                     sQz                   
6.3435980118811131e-03 9.1306725571730096e-01 0.0000000000000000e+00 0.0000000000000000e+00
6.3989483751356602e-03 9.1306725571730085e-01 0.0000000000000000e+00 0.0000000000000000e+00
6.4552733674645424e-03 9.1306725571730118e-01 0.0000000000000000e+00 0.0000000000000000e+00
6.5125986002385616e-03 9.1306725571730096e-01 0.0000000000000000e+00 0.0000000000000000e+00
6.5709510818123817e-03 9.1306725571730096e-01 0.0000000000000000e+00 0.0000000000000000e+00
6.6303582862019539e-03 9.1306725571730096e-01 0.0000000000000000e+00 0.0000000000000000e+00
6.6908500157296658e-03 9.1306725571730096e-01 0.0000000000000000e+00 0.0000000000000000e+00
6.7524556070566177e-03 9.1306725571730096e-01 0.0000000000000000e+00 0.0000000000000000e+00
6.8152062594890594e-03 9.1306725571730118e-01 0.0000000000000000e+00 0.0000000000000000e+00
6.8791341036558151e-03 9.1306725571730096e-01 0.0000000000000000e+00 0.0000000000000000e+00
6.9442722015082836e-03 9.1306725571730096e-01 0.0000000000000000e+00 0.0000000000000000e+00
7.0106564089655876e-03 9.1306725571730118e-01 0.0000000000000000e+00 0.0000000000000000e+00
7.0783216506242752e-03 9.1306725571730096e-01 0.0000000000000000e+00 0.0000000000000000e+00
7.1429414674639702e-03 9.1306725571730118e-01 0.0000000000000000e+00 0.0000000000000000e+00
7.2043398395180702e-03 9.1306725571730096e-01 0.0000000000000000e+00 0.0000000000000000e+00
7.2668027132749557e-03 9.1306725571730096e-01 0.0000000000000000e+00 0.0000000000000000e+00
7.3303580284118652e-03 9.1306725571730096e-01 0.0000000000000000e+00 0.0000000000000000e+00
7.3950351215898991e-03 9.1306725571730096e-01 0.0000000000000000e+00 0.0000000000000000e+00
7.4608637951314449e-03 9.1306725571730118e-01 0.0000000000000000e+00 0.0000000000000000e+00
7.5278747826814651e-03 9.1306725571730096e-01 0.0000000000000000e+00 0.0000000000000000e+00
7.5961006805300713e-03 9.1306725571730096e-01 0.0000000000000000e+00 0.0000000000000000e+00
7.6655740849673748e-03 9.1306725571730096e-01 0.0000000000000000e+00 0.0000000000000000e+00
7.7363303862512112e-03 9.1306725571730096e-01 0.0000000000000000e+00 0.0000000000000000e+00
7.8084049746394157e-03 9.1306725571730096e-01 0.0000000000000000e+00 0.0000000000000000e+00
7.8818351030349731e-03 9.1306725571730096e-01 0.0000000000000000e+00 0.0000000000000000e+00
7.9566594213247299e-03 9.1306725571730118e-01 0.0000000000000000e+00 0.0000000000000000e+00
8.0329179763793945e-03 9.1306725571730118e-01 0.0000000000000000e+00 0.0000000000000000e+00
8.1106526777148247e-03 9.1306725571730096e-01 0.0000000000000000e+00 0.0000000000000000e+00
8.1899063661694527e-03 9.1306725571730096e-01 0.0000000000000000e+00 0.0000000000000000e+00
8.2707246765494347e-03 9.1306725571730096e-01 0.0000000000000000e+00 0.0000000000000000e+00
8.3531532436609268e-03 9.1306725571730096e-01 0.0000000000000000e+00 0.0000000000000000e+00
8.4372414276003838e-03 9.1306725571730096e-01 0.0000000000000000e+00 0.0000000000000000e+00
8.5168350487947464e-03 9.1306725571730096e-01 0.0000000000000000e+00 0.0000000000000000e+00
8.5916677489876747e-03 9.1306725571730118e-01 0.0000000000000000e+00 0.0000000000000000e+00
8.6678275838494301e-03 9.1306725571730085e-01 0.0000000000000000e+00 0.0000000000000000e+00
8.7453499436378479e-03 9.1306725571730118e-01 0.0000000000000000e+00 0.0000000000000000e+00
8.8242711499333382e-03 9.1306725571730096e-01 0.0000000000000000e+00 0.0000000000000000e+00
8.9046293869614601e-03 9.1306725571730085e-01 0.0000000000000000e+00 0.0000000000000000e+00
8.9864656329154968e-03 9.1306725571730063e-01 0.0000000000000000e+00 0.0000000000000000e+00
9.0698190033435822e-03 9.1306725571730085e-01 0.0000000000000000e+00 0.0000000000000000e+00
9.1547342017292976e-03 9.1306725571730096e-01 0.0000000000000000e+00 0.0000000000000000e+00
9.2412531375885010e-03 9.1306725571730096e-01 0.0000000000000000e+00 0.0000000000000000e+00
9.3294242396950722e-03 9.1306725571730096e-01 0.0000000000000000e+00 0.0000000000000000e+00
9.4192931428551674e-03 9.1306725571730096e-01 0.0000000000000000e+00 0.0000000000000000e+00
9.5109110698103905e-03 9.1306725571730096e-01 0.0000000000000000e+00 0.0000000000000000e+00
9.6043283119797707e-03 9.1306725571730096e-01 0.0000000000000000e+00 0.0000000000000000e+00
9.6995988860726357e-03 9.1306725571730096e-01 0.0000000000000000e+00 0.0000000000000000e+00
9.7967786714434624e-03 9.1306725571730096e-01 0.0000000000000000e+00 0.0000000000000000e+00
9.8959254100918770e-03 9.1306725571730096e-01 0.0000000000000000e+00 0.0000000000000000e+00
9.9970996379852295e-03 9.1295881891251507e-01 0.0000000000000000e+00 0.0000000000000000e+00
1.0100363753736019e-02 9.0996868720544755e-01 0.0000000000000000e+00 0.0000000000000000e+00
1.0205783881247044e-02 8.9092669931005286e-01 0.0000000000000000e+00 0.0000000000000000e+00
1.0313428007066250e-02 8.5301595052789125e-01 0.0000000000000000e+00 0.0000000000000000e+00
1.0423365980386734e-02 8.1070299439389681e-01 0.0000000000000000e+00 0.0000000000000000e+00
1.0526191443204880e-02 7.6992157748878531e-01 0.0000000000000000e+00 0.0000000000000000e+00
1.0621474124491215e-02 7.3006548579478581e-01 0.0000000000000000e+00 0.0000000000000000e+00
1.0718497447669506e-02 6.8839357041925109e-01 0.0000000000000000e+00 0.0000000000000000e+00
1.0817308910191059e-02 6.4676971289384599e-01 0.0000000000000000e+00 0.0000000000000000e+00
1.0917959734797478e-02 6.0758924756669319e-01 0.0000000000000000e+00 0.0000000000000000e+00
1.1020502075552940e-02 5.7321544923879564e-01 0.0000000000000000e+00 0.0000000000000000e+00
1.1124988086521626e-02 5.4540396719755502e-01 0.0000000000000000e+00 0.0000000000000000e+00
1.1231473647058010e-02 5.2492486537297445e-01 0.0000000000000000e+00 0.0000000000000000e+00
1.1340018361806870e-02 5.1151813927826395e-01 0.0000000000000000e+00 0.0000000000000000e+00
1.1450681835412979e-02 5.0414102294840379e-01 0.0000000000000000e+00 0.0000000000000000e+00
1.1563525535166264e-02 5.0134371382210119e-01 0.0000000000000000e+00 0.0000000000000000e+00
1.1678615584969521e-02 5.0161175489773768e-01 0.0000000000000000e+00 0.0000000000000000e+00
1.1796019971370697e-02 5.0358888865910756e-01 0.0000000000000000e+00 0.0000000000000000e+00
1.1915809474885464e-02 5.0617466871940997e-01 0.0000000000000000e+00 0.0000000000000000e+00
1.2038055807352066e-02 5.0853366891015672e-01 0.0000000000000000e+00 0.0000000000000000e+00
1.2162837199866772e-02 5.1005873918468825e-01 0.0000000000000000e+00 0.0000000000000000e+00
1.2290232814848423e-02 5.1031874950116574e-01 0.0000000000000000e+00 0.0000000000000000e+00
1.2420324608683586e-02 5.0900839746504001e-01 0.0000000000000000e+00 0.0000000000000000e+00
1.2553200125694275e-02 5.0590688587714983e-01 0.0000000000000000e+00 0.0000000000000000e+00
1.2688949704170227e-02 5.0084711644536506e-01 0.0000000000000000e+00 0.0000000000000000e+00
1.2827667407691479e-02 4.9369459627312351e-01 0.0000000000000000e+00 0.0000000000000000e+00
1.2969451956450939e-02 4.8433445407323644e-01 0.0000000000000000e+00 0.0000000000000000e+00
1.3114404864609241e-02 4.7266544745071398e-01 0.0000000000000000e+00 0.0000000000000000e+00
1.3262635096907616e-02 4.5859941092083512e-01 0.0000000000000000e+00 0.0000000000000000e+00
1.3414254412055016e-02 4.4206693614844977e-01 0.0000000000000000e+00 0.0000000000000000e+00
1.3569381088018417e-02 4.2302775004437082e-01 0.0000000000000000e+00 0.0000000000000000e+00
1.3728137128055096e-02 4.0148715093235976e-01 0.0000000000000000e+00 0.0000000000000000e+00
1.3874169439077377e-02 3.8004694781962106e-01 0.0000000000000000e+00 0.0000000000000000e+00
1.4006661251187325e-02 3.5940064573376096e-01 0.0000000000000000e+00 0.0000000000000000e+00
1.4141707681119442e-02 3.3741830161392877e-01 0.0000000000000000e+00 0.0000000000000000e+00
1.4279384166002274e-02 3.1428703854419293e-01 0.0000000000000000e+00 0.0000000000000000e+00
1.4419767074286938e-02 2.9025773538094679e-01 0.0000000000000000e+00 0.0000000000000000e+00
1.4562938362360001e-02 2.6564797011680052e-01 0.0000000000000000e+00 0.0000000000000000e+00
1.4708980917930603e-02 2.4084143428080443e-01 0.0000000000000000e+00 0.0000000000000000e+00
1.4857982285320759e-02 2.1627902316817996e-01 0.0000000000000000e+00 0.0000000000000000e+00
1.5010033734142780e-02 1.9244255885503780e-01 0.0000000000000000e+00 0.0000000000000000e+00
1.5165228396654129e-02 1.6983020179916017e-01 0.0000000000000000e+00 0.0000000000000000e+00
1.5323666855692863e-02 1.4892352677469450e-01 0.0000000000000000e+00 0.0000000000000000e+00
1.5485450625419617e-02 1.3015259957490588e-01 0.0000000000000000e+00 0.0000000000000000e+00
1.5650685876607895e-02 1.1385862190329421e-01 0.0000000000000000e+00 0.0000000000000000e+00
1.5819488093256950e-02 1.0026395036042961e-01 0.0000000000000000e+00 0.0000000000000000e+00
1.5991969034075737e-02 8.9452828056454381e-02 0.0000000000000000e+00 0.0000000000000000e+00
1.6168253496289253e-02 8.1362839078699817e-02 0.0000000000000000e+00 0.0000000000000000e+00
1.6348468139767647e-02 7.5794335292824228e-02 0.0000000000000000e+00 0.0000000000000000e+00
1.6532743349671364e-02 7.2430269373567419e-02 0.0000000000000000e+00 0.0000000000000000e+00
1.6721222549676895e-02 7.0865923598735087e-02 0.0000000000000000e+00 0.0000000000000000e+00
1.6914049163460732e-02 7.0643239927407536e-02 0.0000000000000000e+00 0.0000000000000000e+00
1.7111372202634811e-02 7.1284723237104483e-02 0.0000000000000000e+00 0.0000000000000000e+00
1.7313355579972267e-02 7.2324064794590276e-02 0.0000000000000000e+00 0.0000000000000000e+00
1.7520165070891380e-02 7.3331104170841016e-02 0.0000000000000000e+00 0.0000000000000000e+00
1.7731973901391029e-02 7.3930614880200557e-02 0.0000000000000000e+00 0.0000000000000000e+00
1.7948966473340988e-02 7.3815382514185679e-02 0.0000000000000000e+00 0.0000000000000000e+00
1.8171336501836777e-02 7.2754534335738891e-02 0.0000000000000000e+00 0.0000000000000000e+00
1.8399287015199661e-02 7.0598420154956223e-02 0.0000000000000000e+00 0.0000000000000000e+00
1.8633026629686356e-02 6.7281062225823307e-02 0.0000000000000000e+00 0.0000000000000000e+00
1.8872782588005066e-02 6.2820372516708370e-02 0.0000000000000000e+00 0.0000000000000000e+00
1.9118789583444595e-02 5.7316509238580372e-02 0.0000000000000000e+00 0.0000000000000000e+00
1.9371295347809792e-02 5.0947228548201384e-02 0.0000000000000000e+00 0.0000000000000000e+00
1.9630558788776398e-02 4.3959333310095834e-02 0.0000000000000000e+00 0.0000000000000000e+00
1.9896857440471649e-02 3.6654562027317518e-02 0.0000000000000000e+00 0.0000000000000000e+00
2.0170480012893677e-02 2.9369580906977066e-02 0.0000000000000000e+00 0.0000000000000000e+00
2.0451733842492104e-02 2.2449256160692096e-02 0.0000000000000000e+00 0.0000000000000000e+00
2.0704193040728569e-02 1.6937139458224476e-02 0.0000000000000000e+00 0.0000000000000000e+00
2.0925730466842651e-02 1.2776766868130765e-02 0.0000000000000000e+00 0.0000000000000000e+00
2.1152062341570854e-02 9.2239630772789367e-03 0.0000000000000000e+00 0.0000000000000000e+00
2.1383341401815414e-02 6.3327241021152040e-03 0.0000000000000000e+00 0.0000000000000000e+00
2.1619735285639763e-02 4.1207380626408011e-03 0.0000000000000000e+00 0.0000000000000000e+00
2.1861415356397629e-02 2.5683962019959540e-03 0.0000000000000000e+00 0.0000000000000000e+00
2.2108558565378189e-02 1.6205353602013167e-03 0.0000000000000000e+00 0.0000000000000000e+00
2.2361353039741516e-02 1.1911191250314210e-03 0.0000000000000000e+00 0.0000000000000000e+00
2.2619998082518578e-02 1.1705669100418748e-03 0.0000000000000000e+00 0.0000000000000000e+00
2.2884694859385490e-02 1.4350189568196848e-03 0.0000000000000000e+00 0.0000000000000000e+00
2.3155659437179565e-02 1.8567475267960590e-03 0.0000000000000000e+00 0.0000000000000000e+00
2.3433117195963860e-02 2.3148359099816984e-03 0.0000000000000000e+00 0.0000000000000000e+00
2.3717306554317474e-02 2.7051665191085931e-03 0.0000000000000000e+00 0.0000000000000000e+00
2.4008473381400108e-02 2.9488492732382518e-03 0.0000000000000000e+00 0.0000000000000000e+00
2.4306876584887505e-02 2.9983392316745533e-03 0.0000000000000000e+00 0.0000000000000000e+00
2.4612793698906898e-02 2.8405472691377686e-03 0.0000000000000000e+00 0.0000000000000000e+00
2.4926507845520973e-02 2.4964671603536072e-03 0.0000000000000000e+00 0.0000000000000000e+00
2.5248322635889053e-02 2.0170195286637227e-03 0.0000000000000000e+00 0.0000000000000000e+00
2.5578556582331657e-02 1.4751711476191566e-03 0.0000000000000000e+00 0.0000000000000000e+00
2.5917543098330498e-02 9.5482674968970689e-04 0.0000000000000000e+00 0.0000000000000000e+00
2.6265634223818779e-02 5.3754393612874215e-04 0.0000000000000000e+00 0.0000000000000000e+00
2.6623204350471497e-02 2.8874493152990460e-04 0.0000000000000000e+00 0.0000000000000000e+00
2.6990644633769989e-02 2.4556786677917218e-04 0.0000000000000000e+00 0.0000000000000000e+00
2.7368370443582535e-02 4.0865343157899355e-04 0.0000000000000000e+00 0.0000000000000000e+00
2.7459299191832542e-02 4.7724453066885010e-04 0.0000000000000000e+00 0.0000000000000000e+00
2.7756817638874054e-02 7.3992341172507219e-04 0.0000000000000000e+00 0.0000000000000000e+00
2.7817524969577789e-02 8.0316504819906887e-04 0.0000000000000000e+00 0.0000000000000000e+00
2.8156450018286705e-02 1.1675883476132535e-03 0.0000000000000000e+00 0.0000000000000000e+00
2.8185222297906876e-02 1.1988967663542635e-03 0.0000000000000000e+00 0.0000000000000000e+00
2.8562771156430244e-02 1.5914408436847125e-03 0.0000000000000000e+00 0.0000000000000000e+00
2.8567759320139885e-02 1.5983664901398891e-03 0.0000000000000000e+00 0.0000000000000000e+00
2.8950572013854980e-02 1.9062396934238163e-03 0.0000000000000000e+00 0.0000000000000000e+00
2.8991263359785080e-02 1.9353987667682321e-03 0.0000000000000000e+00 0.0000000000000000e+00
2.9328776523470879e-02 2.0771222885726092e-03 0.0000000000000000e+00 0.0000000000000000e+00
2.9427513480186462e-02 2.0989096545815551e-03 0.0000000000000000e+00 0.0000000000000000e+00
2.9696388170123100e-02 2.0903249318360018e-03 0.0000000000000000e+00 0.0000000000000000e+00
2.9877094551920891e-02 2.0454870453116051e-03 0.0000000000000000e+00 0.0000000000000000e+00
3.0073333531618118e-02 1.9534579934188303e-03 0.0000000000000000e+00 0.0000000000000000e+00
3.0340624973177910e-02 1.7813530716116416e-03 0.0000000000000000e+00 0.0000000000000000e+00
3.0459970235824585e-02 1.6854841640988841e-03 0.0000000000000000e+00 0.0000000000000000e+00
3.0818764120340347e-02 1.3653055621646972e-03 0.0000000000000000e+00 0.0000000000000000e+00
3.0856680124998093e-02 1.3287842025045207e-03 0.0000000000000000e+00 0.0000000000000000e+00
3.1263858079910278e-02 9.4344617389502546e-04 0.0000000000000000e+00 0.0000000000000000e+00
3.1312216073274612e-02 8.9848047219007513e-04 0.0000000000000000e+00 0.0000000000000000e+00
3.1681928783655167e-02 5.9745737316037285e-04 0.0000000000000000e+00 0.0000000000000000e+00
3.1821727752685547e-02 5.0094090713827244e-04 0.0000000000000000e+00 0.0000000000000000e+00
3.2348096370697021e-02 2.7900644024190819e-04 0.0000000000000000e+00 0.0000000000000000e+00
3.2552529126405716e-02 2.5835183810771158e-04 0.0000000000000000e+00 0.0000000000000000e+00
3.2892171293497086e-02 2.9151944355476449e-04 0.0000000000000000e+00 0.0000000000000000e+00
3.3006023615598679e-02 3.2609836933825153e-04 0.0000000000000000e+00 0.0000000000000000e+00
3.3454861491918564e-02 5.2613884592159676e-04 0.0000000000000000e+00 0.0000000000000000e+00
3.3472333103418350e-02 5.3767424545462009e-04 0.0000000000000000e+00 0.0000000000000000e+00
3.3952005207538605e-02 8.3962023932019280e-04 0.0000000000000000e+00 0.0000000000000000e+00
3.4037139266729355e-02 8.9621047662191754e-04 0.0000000000000000e+00 0.0000000000000000e+00
3.4445628523826599e-02 1.1547103000326445e-03 0.0000000000000000e+00 0.0000000000000000e+00
3.4640047699213028e-02 1.2637722975225962e-03 0.0000000000000000e+00 0.0000000000000000e+00
3.4953813999891281e-02 1.3993196538612297e-03 0.0000000000000000e+00 0.0000000000000000e+00
3.5264696925878525e-02 1.4852163719290476e-03 0.0000000000000000e+00 0.0000000000000000e+00
3.5477221012115479e-02 1.5046409511563223e-03 0.0000000000000000e+00 0.0000000000000000e+00
3.5912290215492249e-02 1.4658826066922235e-03 0.0000000000000000e+00 0.0000000000000000e+00
3.6016542464494705e-02 1.4363527491166033e-03 0.0000000000000000e+00 0.0000000000000000e+00
3.6541022360324860e-02 1.2236762823586928e-03 0.0000000000000000e+00 0.0000000000000000e+00
3.6584116518497467e-02 1.2023060984416279e-03 0.0000000000000000e+00 0.0000000000000000e+00
3.7048947066068649e-02 9.3313964711961477e-04 0.0000000000000000e+00 0.0000000000000000e+00
3.7281557917594910e-02 7.9061020322578057e-04 0.0000000000000000e+00 0.0000000000000000e+00
3.7571188062429428e-02 6.1827308584935152e-04 0.0000000000000000e+00 0.0000000000000000e+00
3.8006108254194260e-02 3.8957285053335515e-04 0.0000000000000000e+00 0.0000000000000000e+00
3.8108367472887039e-02 3.4535569232294180e-04 0.0000000000000000e+00 0.0000000000000000e+00
3.8661126047372818e-02 1.6774280076538531e-04 0.0000000000000000e+00 0.0000000000000000e+00
3.9230160415172577e-02 1.1002844386446715e-04 0.0000000000000000e+00 0.0000000000000000e+00
3.9543114602565765e-02 1.2473088937396879e-04 0.0000000000000000e+00 0.0000000000000000e+00
3.9816193282604218e-02 1.5995024365526950e-04 0.0000000000000000e+00 0.0000000000000000e+00
4.0359202772378922e-02 2.5979282705851776e-04 0.0000000000000000e+00 0.0000000000000000e+00
4.0419999510049820e-02 2.7199056825641865e-04 0.0000000000000000e+00 0.0000000000000000e+00
4.1042402386665344e-02 3.8310119253158768e-04 0.0000000000000000e+00 0.0000000000000000e+00
4.1209686547517776e-02 4.0533824599251524e-04 0.0000000000000000e+00 0.0000000000000000e+00
4.1684277355670929e-02 4.3618481640472225e-04 0.0000000000000000e+00 0.0000000000000000e+00
4.2096789926290512e-02 4.2643434994270372e-04 0.0000000000000000e+00 0.0000000000000000e+00
4.2346544563770294e-02 4.0284815369012668e-04 0.0000000000000000e+00 0.0000000000000000e+00
4.3030194938182831e-02 2.9549069719542360e-04 0.0000000000000000e+00 0.0000000000000000e+00
4.3736286461353302e-02 1.6164148689065553e-04 0.0000000000000000e+00 0.0000000000000000e+00
4.4465932995080948e-02 6.0757746639628658e-05 0.0000000000000000e+00 0.0000000000000000e+00
4.5220341533422470e-02 3.3061452540478866e-05 0.0000000000000000e+00 0.0000000000000000e+00
4.6000789850950241e-02 7.6763975786029191e-05 0.0000000000000000e+00 0.0000000000000000e+00
4.6808652579784393e-02 1.4860656702430093e-04 0.0000000000000000e+00 0.0000000000000000e+00
4.7645397484302521e-02 1.9088862614759998e-04 0.0000000000000000e+00 0.0000000000000000e+00
4.8457164317369461e-02 1.7398737208757759e-04 0.0000000000000000e+00 0.0000000000000000e+00
4.9240473657846451e-02 1.1739352557665363e-04 0.0000000000000000e+00 0.0000000000000000e+00
5.0049521028995514e-02 5.7322091244836805e-05 0.0000000000000000e+00 0.0000000000000000e+00
5.0885599106550217e-02 3.0872980438198461e-05 0.0000000000000000e+00 0.0000000000000000e+00
5.1750089973211288e-02 5.1740414133133171e-05 0.0000000000000000e+00 0.0000000000000000e+00
5.2644457668066025e-02 9.9282310940490372e-05 0.0000000000000000e+00 0.0000000000000000e+00
5.3570289164781570e-02 1.3281911646745360e-04 0.0000000000000000e+00 0.0000000000000000e+00
5.4529264569282532e-02 1.2347551911490119e-04 0.0000000000000000e+00 0.0000000000000000e+00
5.5523201823234558e-02 7.8861937967855217e-05 0.0000000000000000e+00 0.0000000000000000e+00
5.6554045528173447e-02 3.6996177098561452e-05 0.0000000000000000e+00 0.0000000000000000e+00
5.7623893022537231e-02 3.0796886563140617e-05 0.0000000000000000e+00 0.0000000000000000e+00
5.8734998106956482e-02 5.5371700781642218e-05 0.0000000000000000e+00 0.0000000000000000e+00
5.9889797121286392e-02 7.4021384666988734e-05 0.0000000000000000e+00 0.0000000000000000e+00
6.1090920120477676e-02 6.0739363290853193e-05 0.0000000000000000e+00 0.0000000000000000e+00
6.2341205775737762e-02 3.1105433343607947e-05 0.0000000000000000e+00 0.0000000000000000e+00
6.3643738627433777e-02 2.0102410720102715e-05 0.0000000000000000e+00 0.0000000000000000e+00
6.5001867711544037e-02 3.3078115191781526e-05 0.0000000000000000e+00 0.0000000000000000e+00
6.6419228911399841e-02 4.0436313448621392e-05 0.0000000000000000e+00 0.0000000000000000e+00
6.7899778485298157e-02 2.6943719569943767e-05 0.0000000000000000e+00 0.0000000000000000e+00
6.9447837769985199e-02 1.5266659128777782e-05 0.0000000000000000e+00 0.0000000000000000e+00
7.1068145334720612e-02 2.1143094836883607e-05 0.0000000000000000e+00 0.0000000000000000e+00
7.2765864431858063e-02 2.4755296646359847e-05 0.0000000000000000e+00 0.0000000000000000e+00
7.4546679854393005e-02 1.5566298075381045e-05 0.0000000000000000e+00 0.0000000000000000e+00
7.6279111206531525e-02 1.2211384156687022e-05 0.0000000000000000e+00 0.0000000000000000e+00
7.7952317893505096e-02 1.5892285154355870e-05 0.0000000000000000e+00 0.0000000000000000e+00
7.9700566828250885e-02 1.4236325372854015e-05 0.0000000000000000e+00 0.0000000000000000e+00
8.1529043614864349e-02 9.5444962259325613e-06 0.0000000000000000e+00 0.0000000000000000e+00
8.3443388342857361e-02 9.9927064690985079e-06 0.0000000000000000e+00 0.0000000000000000e+00
8.5449799895286560e-02 1.0129298835127880e-05 0.0000000000000000e+00 0.0000000000000000e+00
8.7555088102817535e-02 7.3882808139846959e-06 0.0000000000000000e+00 0.0000000000000000e+00
8.9766733348369598e-02 7.1852911335876846e-06 0.0000000000000000e+00 0.0000000000000000e+00
9.2093020677566528e-02 6.7086561542535803e-06 0.0000000000000000e+00 0.0000000000000000e+00
9.4543091952800751e-02 5.3466681777002846e-06 0.0000000000000000e+00 0.0000000000000000e+00
9.7127094864845276e-02 5.1822536036095705e-06 0.0000000000000000e+00 0.0000000000000000e+00
9.9856331944465637e-02 4.3161246365510534e-06 0.0000000000000000e+00 0.0000000000000000e+00
1.0274339467287064e-01 3.8995013303551677e-06 0.0000000000000000e+00 0.0000000000000000e+00
1.0580237954854965e-01 3.3669944376731419e-06 0.0000000000000000e+00 0.0000000000000000e+00
1.0904912650585175e-01 2.9637493816537379e-06 0.0000000000000000e+00 0.0000000000000000e+00
1.1250146478414536e-01 2.5599701058566975e-06 0.0000000000000000e+00 0.0000000000000000e+00
1.1617955565452576e-01 2.2328237699541341e-06 0.0000000000000000e+00 0.0000000000000000e+00
1.2010630965232849e-01 1.9223681432406812e-06 0.0000000000000000e+00 0.0000000000000000e+00
1.2430781126022339e-01 1.6575170213323508e-06 0.0000000000000000e+00 0.0000000000000000e+00
1.2881396710872650e-01 1.4222973750973142e-06 0.0000000000000000e+00 0.0000000000000000e+00
1.3365913927555084e-01 1.2159760999651740e-06 0.0000000000000000e+00 0.0000000000000000e+00
1.3888309895992279e-01 1.0358925274999953e-06 0.0000000000000000e+00 0.0000000000000000e+00
1.4453206956386566e-01 8.7957161758882562e-07 0.0000000000000000e+00 0.0000000000000000e+00
# data_set: polished predicted data
# data_source: null
# reduction:
#   software:
#     name: reflectorch
#     version: 1.4.0
#     comment: https://huggingface.co/reflectorch-ILL/NR-2layers-basic-v1
#   creator:
#     name: Anne Rentzsch
#     affiliation: University of Tuebingen
# comment:
# - The data points in polished predicted data is the curve simulated on the basis of
#   the polished predicted parameters.
# - These parameters are stored in the reflectorch_model user_data field of the predicted
#   dataset.
# - The resolution values are taken from the experimental data and used for the simulation.
# # Qz (1/angstrom)    R                      sR                     sQz                   
6.1282590379423928e-03 9.3450160320675724e-01 0.0000000000000000e+00 1.0818304112632830e-04
6.1831468937949153e-03 9.3450160320675735e-01 0.0000000000000000e+00 1.0803616373189990e-04
6.2357210791455647e-03 9.3450160320675735e-01 0.0000000000000000e+00 1.0911084459312190e-04
6.2891969950736532e-03 9.3450160320675735e-01 0.0000000000000000e+00 1.1020726940757270e-04
6.3435980415639127e-03 9.3450160320675735e-01 0.0000000000000000e+00 1.1132610239537450e-04
6.3989484353130666e-03 9.3450160320675735e-01 0.0000000000000000e+00 1.1246803485461710e-04
6.4552732456750550e-03 9.3450160320675735e-01 0.0000000000000000e+00 1.1363378653898950e-04
6.5125984325215807e-03 9.3450160320675735e-01 0.0000000000000000e+00 1.1482410711932330e-04
6.5709508861380612e-03 9.3450160320675735e-01 0.0000000000000000e+00 1.1603977773500050e-04
6.6303584692838750e-03 9.3450160320675735e-01 0.0000000000000000e+00 1.1728161264166000e-04
6.6908500615550518e-03 9.3450160320675735e-01 0.0000000000000000e+00 1.1855046096215810e-04
6.7524556061978750e-03 9.3450160320675735e-01 0.0000000000000000e+00 1.1984720854831780e-04
6.8152061595327914e-03 9.3450160320675735e-01 0.0000000000000000e+00 1.2117277996162600e-04
6.8791339431600639e-03 9.3450160320675735e-01 0.0000000000000000e+00 1.2252814058172289e-04
6.9442723991315304e-03 9.3450160320675746e-01 0.0000000000000000e+00 1.2391429885228299e-04
7.0106562482869818e-03 9.3450160320675735e-01 0.0000000000000000e+00 1.2533230867470030e-04
7.0783215519689682e-03 9.3450160320675746e-01 0.0000000000000000e+00 1.2678327196090621e-04
7.1429416591460302e-03 9.3450160320675746e-01 0.0000000000000000e+00 1.2646723920594629e-04
7.2043398733108036e-03 9.3450160320675746e-01 0.0000000000000000e+00 1.2775164683233799e-04
7.2668027608226828e-03 9.3450160320675735e-01 0.0000000000000000e+00 1.2906249955715521e-04
7.3303582569609182e-03 9.3450160320675735e-01 0.0000000000000000e+00 1.3040061729288220e-04
7.3950352829355286e-03 9.3450160320675735e-01 0.0000000000000000e+00 1.3176685381534699e-04
7.4608637897708536e-03 9.3450160320675746e-01 0.0000000000000000e+00 1.3316209850713559e-04
7.5278748045540661e-03 9.3450160320675735e-01 0.0000000000000000e+00 1.3458727820839369e-04
7.5961004791987004e-03 9.3450160320675735e-01 0.0000000000000000e+00 1.3604335918271639e-04
7.6655741418841976e-03 9.3450160320675735e-01 0.0000000000000000e+00 1.3753134920645320e-04
7.7363303513444184e-03 9.3450160320675735e-01 0.0000000000000000e+00 1.3905229979044740e-04
7.8084049541908684e-03 9.3450160320675735e-01 0.0000000000000000e+00 1.4060730854397810e-04
7.8818351454704814e-03 9.3450160320675735e-01 0.0000000000000000e+00 1.4219752169149341e-04
7.9566595326728412e-03 9.3450160320675735e-01 0.0000000000000000e+00 1.4382413675363169e-04
8.0329182034183568e-03 9.3450160320675746e-01 0.0000000000000000e+00 1.4548840540500141e-04
8.1106527970766715e-03 9.3450160320675746e-01 0.0000000000000000e+00 1.4719163652228751e-04
8.1899065805842008e-03 9.3450160320675735e-01 0.0000000000000000e+00 1.4893519943742241e-04
8.2707245287508505e-03 9.3450160320675735e-01 0.0000000000000000e+00 1.5072052741187659e-04
8.3531534093691136e-03 9.3450160320675735e-01 0.0000000000000000e+00 1.5254912134955289e-04
8.4372418734639919e-03 9.3450160320675735e-01 0.0000000000000000e+00 1.5442255376734430e-04
8.5168348030898837e-03 9.3450160320675735e-01 0.0000000000000000e+00 1.5381174704585821e-04
8.5916678660200325e-03 9.3450160320675735e-01 0.0000000000000000e+00 1.5543299398668200e-04
8.6678276346737540e-03 9.3450160320675735e-01 0.0000000000000000e+00 1.5708872363142989e-04
8.7453497063412280e-03 9.3450160320675735e-01 0.0000000000000000e+00 1.5878003629158800e-04
8.8242709633117589e-03 9.3450160320675735e-01 0.0000000000000000e+00 1.6050807892677271e-04
8.9046296313849624e-03 9.3450160320675735e-01 0.0000000000000000e+00 1.6227404760582419e-04
8.9864653416085009e-03 9.3450160320675735e-01 0.0000000000000000e+00 1.6407919012309649e-04
9.0698191954517796e-03 9.3450160320675735e-01 0.0000000000000000e+00 1.6592480878132191e-04
9.1547338336408750e-03 9.3450160320675746e-01 0.0000000000000000e+00 1.6781226335339320e-04
9.2412535088968861e-03 9.3450160320675735e-01 0.0000000000000000e+00 1.6974297423644370e-04
9.3294241628384105e-03 9.3450160320675724e-01 0.0000000000000000e+00 1.7171842581274220e-04
9.4192935073289571e-03 9.3450160320675724e-01 0.0000000000000000e+00 1.7374017003318409e-04
9.5109111105719409e-03 9.3450160320675735e-01 0.0000000000000000e+00 1.7580983024051449e-04
9.6043284882797227e-03 9.3450160320675746e-01 0.0000000000000000e+00 1.7792910525094941e-04
9.6995992002689869e-03 9.3450160320675746e-01 0.0000000000000000e+00 1.8009977371449200e-04
9.7967789528630913e-03 9.3450160320675735e-01 0.0000000000000000e+00 1.8232369877608839e-04
9.8959257075127410e-03 9.3450160320675735e-01 0.0000000000000000e+00 1.8460283306174350e-04
9.9970997960801000e-03 9.3443224762434141e-01 0.0000000000000000e+00 1.8693922401596190e-04
1.0100364043268089e-02 9.3250781007921457e-01 0.0000000000000000e+00 1.8933501961927951e-04
1.0205783896717020e-02 9.2012725571365894e-01 0.0000000000000000e+00 1.9179247451737839e-04
1.0313427565334590e-02 8.9478894443009205e-01 0.0000000000000000e+00 1.9431395659622069e-04
1.0423366166473731e-02 8.6464475108350614e-01 0.0000000000000000e+00 1.9690195404095209e-04
1.0526191492506640e-02 8.3279237624987834e-01 0.0000000000000000e+00 1.9576687204970439e-04
1.0621473933878779e-02 7.9821352366170717e-01 0.0000000000000000e+00 1.9794008737714419e-04
1.0718497127043029e-02 7.5753084379356617e-01 0.0000000000000000e+00 2.0016164557925550e-04
1.0817309215845670e-02 7.1098925631592014e-01 0.0000000000000000e+00 2.0243315140063120e-04
1.0917960136013980e-02 6.6008351683065036e-01 0.0000000000000000e+00 2.0475628010417960e-04
1.1020501699305570e-02 6.0771330605743834e-01 0.0000000000000000e+00 2.0713278131857780e-04
1.1124987682444919e-02 5.5787486345818738e-01 0.0000000000000000e+00 2.0956448313627749e-04
1.1231473921167820e-02 5.1477349647680060e-01 0.0000000000000000e+00 2.1205329648104170e-04
1.1340018409719240e-02 4.8164331877059607e-01 0.0000000000000000e+00 2.1460121976561909e-04
1.1450681406177270e-02 4.5986075294584816e-01 0.0000000000000000e+00 2.1721034386195759e-04
1.1563525544004910e-02 4.4880114284722700e-01 0.0000000000000000e+00 2.1988285740833879e-04
1.1678615950263850e-02 4.4639919584716847e-01 0.0000000000000000e+00 2.2262105247997519e-04
1.1796020370958799e-02 4.4998977070144502e-01 0.0000000000000000e+00 2.2542733065201989e-04
1.1915809304019490e-02 4.5700520183713395e-01 0.0000000000000000e+00 2.2830420948653080e-04
1.2038056140468781e-02 4.6535008712806258e-01 0.0000000000000000e+00 2.3125432947786770e-04
1.2162837314370879e-02 4.7349417042923025e-01 0.0000000000000000e+00 2.3428046149416560e-04
1.2290232462203491e-02 4.8040512449841427e-01 0.0000000000000000e+00 2.3738551475607170e-04
1.2420324592352150e-02 4.8542548622887732e-01 0.0000000000000000e+00 2.4057254539783390e-04
1.2553200265484879e-02 4.8815226650548016e-01 0.0000000000000000e+00 2.4384476566014491e-04
1.2688949786630771e-02 4.8834162620180771e-01 0.0000000000000000e+00 2.4720555376891659e-04
1.2827667409858251e-02 4.8584168008293305e-01 0.0000000000000000e+00 2.5065846455949332e-04
1.2969451556527850e-02 4.8054909833328951e-01 0.0000000000000000e+00 2.5420724091166480e-04
1.3114405048181701e-02 4.7238385687745826e-01 0.0000000000000000e+00 2.5785582606740602e-04
1.3262635355227689e-02 4.6127751316738586e-01 0.0000000000000000e+00 2.6160837691055141e-04
1.3414254862682610e-02 4.4717194783940745e-01 0.0000000000000000e+00 2.6546927829571769e-04
1.3569381154354951e-02 4.3002689529098032e-01 0.0000000000000000e+00 2.6944315852282921e-04
1.3728137316977930e-02 4.0983553403882567e-01 0.0000000000000000e+00 2.7353490606372343e-04
1.3874169634563720e-02 3.8913233120980972e-01 0.0000000000000000e+00 2.7133501231589341e-04
1.4006661417335109e-02 3.6873465434509867e-01 0.0000000000000000e+00 2.7463087646942941e-04
1.4141708088334070e-02 3.4660983047777771e-01 0.0000000000000000e+00 2.7800600367154378e-04
1.4279384267970841e-02 3.2293672218059738e-01 0.0000000000000000e+00 2.8146321400038661e-04
1.4419767511160860e-02 2.9796674108797971e-01 0.0000000000000000e+00 2.8500545961442829e-04
1.4562938453010510e-02 2.7203265417496297e-01 0.0000000000000000e+00 2.8863583240696039e-04
1.4708980963269140e-02 2.4555221343226416e-01 0.0000000000000000e+00 2.9235757218908109e-04
1.4857982310169189e-02 2.1902388629579375e-01 0.0000000000000000e+00 2.9617407544357561e-04
1.5010033334326749e-02 1.9301222562449288e-01 0.0000000000000000e+00 3.0008890469592739e-04
1.5165228633430920e-02 1.6812144595970180e-01 0.0000000000000000e+00 3.0410579855300230e-04
1.5323666758510900e-02 1.4495765048072895e-01 0.0000000000000000e+00 3.0822868246466900e-04
1.5485450422636561e-02 1.2408266609037771e-01 0.0000000000000000e+00 3.1246168026880297e-04
1.5650686722981300e-02 1.0596501388722501e-01 0.0000000000000000e+00 3.1680912658594559e-04
1.5819487377255911e-02 9.0935330363343128e-02 0.0000000000000000e+00 3.2127558013620632e-04
1.5991968975610529e-02 7.9153764114515884e-02 0.0000000000000000e+00 3.2586583805816897e-04
1.6168253249198249e-02 7.0595141022094340e-02 0.0000000000000000e+00 3.3058495131733212e-04
1.6348467356700421e-02 6.5054354160132055e-02 0.0000000000000000e+00 3.3543824130041408e-04
1.6532744190231079e-02 6.2170469130619362e-02 0.0000000000000000e+00 3.4043131770154393e-04
1.6721222702166940e-02 6.1464660013664150e-02 0.0000000000000000e+00 3.4557009781715738e-04
1.6914048254592390e-02 6.2385243627439531e-02 0.0000000000000000e+00 3.5086082737852782e-04
1.7111372993206479e-02 6.4353061799125366e-02 0.0000000000000000e+00 3.5631010306424392e-04
1.7313356247713071e-02 6.6801921782626450e-02 0.0000000000000000e+00 3.6192489685009100e-04
1.7520164960908999e-02 6.9211011536810099e-02 0.0000000000000000e+00 3.6771258237053522e-04
1.7731974148898901e-02 7.1128403976441643e-02 0.0000000000000000e+00 3.7368096348492779e-04
1.7948967395103200e-02 7.2186429099563659e-02 0.0000000000000000e+00 3.7983830526268993e-04
1.8171337380990370e-02 7.2110610684673712e-02 0.0000000000000000e+00 3.8619336762555528e-04
1.8399286456758330e-02 7.0724067827844600e-02 0.0000000000000000e+00 3.9275544191161039e-04
1.8633027255517919e-02 6.7948936068679217e-02 0.0000000000000000e+00 3.9953439065612740e-04
1.8872783354897001e-02 6.3805668859987022e-02 0.0000000000000000e+00 4.0654069091811330e-04
1.9118789990392609e-02 5.8410226284310918e-02 0.0000000000000000e+00 4.1378548151994009e-04
1.9371294825255510e-02 5.1968319503868758e-02 0.0000000000000000e+00 4.2128061461095171e-04
1.9630558782204231e-02 4.4765240958932473e-02 0.0000000000000000e+00 4.2903871201517351e-04
1.9896856942840178e-02 3.7149581774262017e-02 0.0000000000000000e+00 4.3707322687928652e-04
2.0170479521281981e-02 2.9509534236364196e-02 0.0000000000000000e+00 4.4539851120062199e-04
2.0451732919263711e-02 2.2241641850789525e-02 0.0000000000000000e+00 4.5402988988745582e-04
2.0704192940353031e-02 1.6467052711293537e-02 0.0000000000000000e+00 4.4928131700547520e-04
2.0925731260999961e-02 1.2133600394016619e-02 0.0000000000000000e+00 4.5582923169602021e-04
2.1152061910883650e-02 8.4658711113856401e-03 0.0000000000000000e+00 4.6256129289355382e-04
2.1383342094119340e-02 5.5219830048922206e-03 0.0000000000000000e+00 4.6948504059255401e-04
2.1619735966669731e-02 3.3178990876067955e-03 0.0000000000000000e+00 4.7660841748058802e-04
2.1861415024924651e-02 1.8266341807016381e-03 0.0000000000000000e+00 4.8393979542040577e-04
2.2108558520639879e-02 9.8100576000347472e-04 0.0000000000000000e+00 4.9148800400216415e-04
2.2361353904344791e-02 6.7981888307373165e-04 0.0000000000000000e+00 4.9926236135360989e-04
2.2619997299524339e-02 7.9698017186938697e-04 0.0000000000000000e+00 5.0727270741549675e-04
2.2884694010095980e-02 1.1927133900540919e-03 0.0000000000000000e+00 5.1552943991121491e-04
2.3155659063941781e-02 1.7258419435986490e-03 0.0000000000000000e+00 5.2404355326389506e-04
2.3433117795519869e-02 2.2660215506946496e-03 0.0000000000000000e+00 5.3282668074138343e-04
2.3717306470873060e-02 2.7048299301421922e-03 0.0000000000000000e+00 5.4189114013999539e-04
2.4008472958678730e-02 2.9647147982848911e-03 0.0000000000000000e+00 5.5124998335204386e-04
2.4306877451345622e-02 3.0049355184507006e-03 0.0000000000000000e+00 5.6091705020062845e-04
2.4612793240567490e-02 2.8237967428766135e-03 0.0000000000000000e+00 5.7090702696833517e-04
2.4926507552192431e-02 2.4566824732683763e-03 0.0000000000000000e+00 5.8123551009524939e-04
2.5248322445769279e-02 1.9696980869571821e-03 0.0000000000000000e+00 5.9191907557664715e-04
2.5578555784693081e-02 1.4491617761078627e-03 0.0000000000000000e+00 6.0297535465289197e-04
2.5917542283499670e-02 9.8777295378473439e-04 0.0000000000000000e+00 6.1442311645442511e-04
2.6265634639563541e-02 6.6897785859939575e-04 0.0000000000000000e+00 6.2628235834454136e-04
2.6623204757242828e-02 5.5172235517954998e-04 0.0000000000000000e+00 6.3857440479323793e-04
2.6769828415006011e-02 5.7273291038659776e-04 0.0000000000000000e+00 6.6868190491847833e-04
2.6990645073403940e-02 6.5822745700312799e-04 0.0000000000000000e+00 6.5132201571854362e-04
2.7110180348444701e-02 7.4118956138187182e-04 0.0000000000000000e+00 6.8105213505926881e-04
2.7368369994258349e-02 9.6742574458334089e-04 0.0000000000000000e+00 6.6454950534920222e-04
2.7459298333039620e-02 1.0665248123328235e-03 0.0000000000000000e+00 6.9385293549818013e-04
2.7756817454571869e-02 1.4161053383652152e-03 0.0000000000000000e+00 6.7828287279671944e-04
2.7817525457523071e-02 1.4920357703323097e-03 0.0000000000000000e+00 7.0710581411717903e-04
2.8156450611581289e-02 1.9086163538908707e-03 0.0000000000000000e+00 6.9254994567813409e-04
2.8185222951460750e-02 1.9405015379054941e-03 0.0000000000000000e+00 7.2083366997029597e-04
2.8562771400328639e-02 2.3263826167158729e-03 0.0000000000000000e+00 7.3506090374325899e-04
2.8567759687394410e-02 2.3343686818113859e-03 0.0000000000000000e+00 7.0738053830666852e-04
2.8950572059580841e-02 2.5708480054776016e-03 0.0000000000000000e+00 7.4981353863174457e-04
2.8991263975284079e-02 2.5905833979447445e-03 0.0000000000000000e+00 7.2280662616907470e-04
2.9328776269772171e-02 2.6216245717303093e-03 0.0000000000000000e+00 7.5660211245497761e-04
2.9427514027141700e-02 2.6061889331893220e-03 0.0000000000000000e+00 7.3886253864059411e-04
2.9696388693934220e-02 2.4854384252014530e-03 0.0000000000000000e+00 7.7060152099259183e-04
2.9877094041466840e-02 2.3616904247739730e-03 0.0000000000000000e+00 7.5558517215580548e-04
3.0073333668012771e-02 2.1837629143339359e-03 0.0000000000000000e+00 7.8508416845054130e-04
3.0340624473674211e-02 1.8995823238428854e-03 0.0000000000000000e+00 7.7301422636249443e-04
3.0459971153330080e-02 1.7583413997827677e-03 0.0000000000000000e+00 8.0007390180944558e-04
3.0818764893246361e-02 1.3207504915273278e-03 0.0000000000000000e+00 7.9119246614306471e-04
3.0856679864445399e-02 1.2753293679775813e-03 0.0000000000000000e+00 8.1559608918037492e-04
3.1263858506545297e-02 8.1560223366127752e-04 0.0000000000000000e+00 8.3167773881064326e-04
3.1312217115402538e-02 7.6466960098655083e-04 0.0000000000000000e+00 8.1016601280257028e-04
3.1681927112121561e-02 4.6078417256767732e-04 0.0000000000000000e+00 8.4834762914451898e-04
3.1821728638556833e-02 3.7519435018812055e-04 0.0000000000000000e+00 8.2998466820436302e-04
3.2111328486357192e-02 2.7704758886974322e-04 0.0000000000000000e+00 8.6563645113133338e-04
3.2348096422977757e-02 2.5888845194717476e-04 0.0000000000000000e+00 8.5070227619584576e-04
3.2552529771676823e-02 2.9979436155079016e-04 0.0000000000000000e+00 8.8357696412035046e-04
3.2892171050827569e-02 4.4764033672022550e-04 0.0000000000000000e+00 8.7237712632267489e-04
3.3006024143083533e-02 5.2291637991898246e-04 0.0000000000000000e+00 9.0220416684925792e-04
3.3454861313258720e-02 8.7942006018636176e-04 0.0000000000000000e+00 8.9507240559772924e-04
3.3472332647217218e-02 8.9607602714067197e-04 0.0000000000000000e+00 9.2155548522384158e-04
3.3952006199553401e-02 1.3321451201370087e-03 0.0000000000000000e+00 9.4167097880490619e-04
3.4037139276606808e-02 1.4082042071377398e-03 0.0000000000000000e+00 9.1885670499253691e-04
3.4445627755838058e-02 1.7246939046478131e-03 0.0000000000000000e+00 9.6259356816822154e-04
3.4640045887094760e-02 1.8456961765192809e-03 0.0000000000000000e+00 9.4380458837997562e-04
3.4953814675754480e-02 1.9726628937043298e-03 0.0000000000000000e+00 9.8436928559000273e-04
3.5264697182036217e-02 2.0253952977919145e-03 0.0000000000000000e+00 9.6999723290922500e-04
3.5477221298974009e-02 2.0067509455430374e-03 0.0000000000000000e+00 1.0070475518400670e-03
3.5912291185516462e-02 1.8679092261496897e-03 0.0000000000000000e+00 9.9752315127604328e-04
3.6016541756193302e-02 1.8103739745380096e-03 0.0000000000000000e+00 1.0306814822441800e-03
3.6541023796831447e-02 1.4534128946593868e-03 0.0000000000000000e+00 1.0421704397445180e-03
3.6584115578201883e-02 1.4201918484314715e-03 0.0000000000000000e+00 1.0264790081107140e-03
3.7048946954929482e-02 1.0358118091934833e-03 0.0000000000000000e+00 1.0645218887922021e-03
3.7281556244605239e-02 8.4535717508463541e-04 0.0000000000000000e+00 1.0569705448004970e-03
3.7571189743316961e-02 6.2718698848534139e-04 0.0000000000000000e+00 1.0877468796441040e-03
3.8006106817202991e-02 3.5678560114227900e-04 0.0000000000000000e+00 1.0891136295650911e-03
3.8108366390500838e-02 3.0851152708007173e-04 0.0000000000000000e+00 1.1118937714625020e-03
3.8661126764283189e-02 1.3412691848538940e-04 0.0000000000000000e+00 1.1370143731240601e-03
3.8759379355736492e-02 1.1816400968797979e-04 0.0000000000000000e+00 1.1230354526010680e-03
3.9230158994724547e-02 1.1547671759948186e-04 0.0000000000000000e+00 1.1631642449084390e-03
3.9543116322412912e-02 1.5813664323204680e-04 0.0000000000000000e+00 1.1588758897149629e-03
3.9816192332224887e-02 2.1720365769440281e-04 0.0000000000000000e+00 1.1904030315362101e-03
4.0359204040262830e-02 3.5415385223448698e-04 0.0000000000000000e+00 1.1967890622125209e-03
4.0420000265683612e-02 3.6880021070331397e-04 0.0000000000000000e+00 1.2187948303433881e-03
4.1042403928775353e-02 4.8966261619356143e-04 0.0000000000000000e+00 1.2484085989033110e-03
4.1209687853489427e-02 5.0907571551295065e-04 0.0000000000000000e+00 1.2369451260762299e-03
4.1684275825886720e-02 5.1955979682804620e-04 0.0000000000000000e+00 1.2793186070116369e-03
4.2096789246341318e-02 4.8364209222955798e-04 0.0000000000000000e+00 1.2795323298618511e-03
4.2346543913269259e-02 4.4264386048142114e-04 0.0000000000000000e+00 1.3116049386514320e-03
4.2864796109629497e-02 3.3305662904414862e-04 0.0000000000000000e+00 1.2713158588325230e-03
4.3030196075556110e-02 2.9359802142626214e-04 0.0000000000000000e+00 1.3453540503692240e-03
4.3500448819724147e-02 1.8542816303462545e-04 0.0000000000000000e+00 1.3011019485635071e-03
4.3736285043061783e-02 1.4060853483380457e-04 0.0000000000000000e+00 1.3806593934405679e-03
4.4155238352339470e-02 7.4773494865189825e-05 0.0000000000000000e+00 1.3321412933928200e-03
4.4465933801346287e-02 5.0500858983889702e-05 0.0000000000000000e+00 1.4176221083087919e-03
4.4830042134048419e-02 3.7290092008068059e-05 0.0000000000000000e+00 1.3645083096193019e-03
4.5220341551514408e-02 5.2361018673733704e-05 0.0000000000000000e+00 1.4563518010732440e-03
4.5349160357650811e-02 5.8357747705196203e-05 0.0000000000000000e+00 1.3774942525238041e-03
4.6000790287794177e-02 1.2057156905360917e-04 0.0000000000000000e+00 1.4969674133187580e-03
4.6808652068290588e-02 1.9071328298522316e-04 0.0000000000000000e+00 1.5395981983591950e-03
4.7645397065664993e-02 2.0270702521732277e-04 0.0000000000000000e+00 1.5843848190672141e-03
4.8457165513194421e-02 1.4992865014296124e-04 0.0000000000000000e+00 1.6085937964881180e-03
4.9240473012636933e-02 7.7185378692883503e-05 0.0000000000000000e+00 1.6509331780447489e-03
5.0049521453994529e-02 3.2077731770285851e-05 0.0000000000000000e+00 1.6952417013124869e-03
5.0885600907907377e-02 4.6694591127781351e-05 0.0000000000000000e+00 1.7416478531060041e-03
5.1750089118584822e-02 1.1132545600806739e-04 0.0000000000000000e+00 1.7902909009668651e-03
5.2644459080630063e-02 1.7775152286321626e-04 0.0000000000000000e+00 1.8413220029447101e-03
5.3570287415461028e-02 1.9369622519499257e-04 0.0000000000000000e+00 1.8949054533743430e-03
5.4529263647539579e-02 1.4536880859973415e-04 0.0000000000000000e+00 1.9512200840689021e-03
5.5523200495236499e-02 7.1857720456192345e-05 0.0000000000000000e+00 2.0104608435296900e-03
5.6554045308218490e-02 3.2672832273069129e-05 0.0000000000000000e+00 2.0728405805436239e-03
5.7623892803206622e-02 5.2151522810121017e-05 0.0000000000000000e+00 2.1385920630223329e-03
5.8734999273384228e-02 9.4878717831926342e-05 0.0000000000000000e+00 2.2079702682838600e-03
5.9889798474307553e-02 1.0401033839821264e-04 0.0000000000000000e+00 2.2812549873754938e-03
6.1090919421726141e-02 6.6356516961677038e-05 0.0000000000000000e+00 2.3587537937162350e-03
6.2341206375272122e-02 2.6653528927227951e-05 0.0000000000000000e+00 2.4408054355886822e-03
6.3643741327779724e-02 2.6711346704250123e-05 0.0000000000000000e+00 2.5277837231935702e-03
6.5001869374599258e-02 4.8334194622840937e-05 0.0000000000000000e+00 2.6201019945499612e-03
6.6419227402590292e-02 4.6133018641793445e-05 0.0000000000000000e+00 2.7182182610522849e-03
6.7899776616907728e-02 2.2733182599482901e-05 0.0000000000000000e+00 2.8226411537082491e-03
6.9447839518222754e-02 1.8807453876873153e-05 0.0000000000000000e+00 2.9339368159033829e-03
7.1068142057403305e-02 3.3333526215605203e-05 0.0000000000000000e+00 3.0527369191524619e-03
7.2765861833663098e-02 2.9458125251927507e-05 0.0000000000000000e+00 3.1797480162288889e-03
7.4546683371795916e-02 1.5100943119932893e-05 0.0000000000000000e+00 3.3157624932812300e-03
7.6279113529475015e-02 1.8661096114582740e-05 0.0000000000000000e+00 3.4052082727811148e-03
7.7952314953511639e-02 2.3642485895044697e-05 0.0000000000000000e+00 3.5360407516725912e-03
7.9700570130881110e-02 1.6032082790340950e-05 0.0000000000000000e+00 3.6753801841468191e-03
8.1529045119826768e-02 1.1295451575345710e-05 0.0000000000000000e+00 3.8239964962788970e-03
8.3443391251935464e-02 1.4652432132591427e-05 0.0000000000000000e+00 3.9827493802188718e-03
8.5449803485539710e-02 1.2061326602757739e-05 0.0000000000000000e+00 4.1526011973952717e-03
8.7555087387368682e-02 8.5943161402484412e-06 0.0000000000000000e+00 4.3346321030816697e-03
8.9766736268561353e-02 9.9468251279131248e-06 0.0000000000000000e+00 4.5300578409616654e-03
9.2093020317663629e-02 7.8329551391663084e-06 0.0000000000000000e+00 4.7402507609907553e-03
9.4543089965553620e-02 6.8213287784635780e-06 0.0000000000000000e+00 4.9667647463852134e-03
9.7127096206114982e-02 6.6367840270924057e-06 0.0000000000000000e+00 5.2113649043579692e-03
9.9856331209044039e-02 5.2137774092384386e-06 0.0000000000000000e+00 5.4760630914928998e-03
1.0274339333322310e-01 4.9786335610262023e-06 0.0000000000000000e+00 5.7631606235255704e-03
1.0580238162812231e-01 4.0506226295419118e-06 0.0000000000000000e+00 6.0752998813190821e-03
1.0904912616027020e-01 3.6622677089895410e-06 0.0000000000000000e+00 6.4155269981024830e-03
1.1250146210766020e-01 3.0736311073290829e-06 0.0000000000000000e+00 6.7873684363984497e-03
1.1617955764359560e-01 2.6752853590063074e-06 0.0000000000000000e+00 7.1949250905894583e-03
1.2010630834284590e-01 2.2822160180693972e-06 0.0000000000000000e+00 7.6429886588334703e-03
1.2430781440860220e-01 1.9406840596692685e-06 0.0000000000000000e+00 8.1371865241296939e-03
1.2881396174851731e-01 1.6491017825645578e-06 0.0000000000000000e+00 8.6841634239901849e-03
1.3365913426039011e-01 1.3958081783719723e-06 0.0000000000000000e+00 9.2918109968990609e-03
1.3888309324972831e-01 1.1784227571221062e-06 0.0000000000000000e+00 9.9695602031297827e-03
1.4453207160026230e-01 9.9353919560357247e-07 0.0000000000000000e+00 1.0728757121502079e-02
1.5066014648613729e-01 8.3815297643451241e-07 0.0000000000000000e+00 1.1583150468429171e-02
1.5733097703210289e-01 7.0870498671946541e-07 0.0000000000000000e+00 1.2549530515142520e-02
1.6462002538775439e-01 6.0190056730581156e-07 0.0000000000000000e+00 1.3648575675730889e-02
1.7261742577755321e-01 5.1475578805274459e-07 0.0000000000000000e+00 1.4905987728357170e-02
1.8143173339848420e-01 4.4461691172677310e-07 0.0000000000000000e+00 1.6354033979392300e-02
1.9032742211129910e-01 3.9306863251627508e-07 0.0000000000000000e+00 1.7680153666207659e-02
1.9922005263719150e-01 3.5533508918688144e-07 0.0000000000000000e+00 1.9257332825084902e-02
2.0898457736068610e-01 3.2497828381832304e-07 0.0000000000000000e+00 2.1064337932552139e-02
2.1975586850888529e-01 3.0090753916091612e-07 0.0000000000000000e+00 2.3148480298319011e-02
2.3169813605754550e-01 2.8211657791928222e-07 0.0000000000000000e+00 2.5569945337644919e-02
2.4501336600342349e-01 2.6772664490901975e-07 0.0000000000000000e+00 2.8406245074757981e-02
2.5995284990420220e-01 2.5697970366981586e-07 0.0000000000000000e+00 3.1758578626411481e-02
2.7683321332431438e-01 2.4918032868984130e-07 0.0000000000000000e+00 3.5761096449343228e-02
2.9605913468248107e-01 2.4372911090089643e-07 0.0000000000000000e+00 4.0594689754345117e-02
3.1815625791679319e-01 2.4009848114952681e-07 0.0000000000000000e+00 4.6508021657681718e-02
